# Supplementary material for: In Silico and In Vivo Evaluation of Novel 2-Aminobenzothiazole Derivative Compounds as Antidiabetic Agents
Source: Int J Mol Sci. 2025 Jan 22;26(3):909. doi: 10.3390/ijms26030909 (PMC11817192; doi:10.3390/ijms26030909)
Supplement: Supplementary file 1 [file ijms-26-00909-s001.zip]

Archive with 1 entries (1 files):
- ijms-3344583-supplementary.pdf
